# Supplementary material for: Urinary phosphate-containing nanoparticle contributes to inflammation and kidney injury in a salt-sensitive hypertension rat model
Source: Commun Biol. 2020 Oct 15;3:575. doi: 10.1038/s42003-020-01298-1 (PMC7562875; doi:10.1038/s42003-020-01298-1)
Supplement: Supplementary file 3 — Supplementary Data 1 [file 42003_2020_1298_MOESM3_ESM.xlsx]

## Sheet: Fig1a
Systolic blood pressure 0W
DSN	DSH	DSH+2.5%SF
124.93	120.06	129.61
137.1	129.44	126.52
121.23	122.92	125.59
130.03	140.73	109.88
123.93	124.34	102.04
	115.68	127.56
	115.25	130.5

## Sheet: Fig1b
Systolic blood pressure 2W
DSN	DSH	DSH+2.5%SF
133.583	141.656	156.733
129.8	161.267	163
126.029	154.546	135.357
133.67	168.857	180.16
138.79	156.714	163.32
	183.2	178.57
	177.32	173.41

## Sheet: Fig1c
Systolic blood pressure 4W
DSN	DSH	DSH+2.5%SF
149.647	185.094	173.375
147.952	229.682	234.105
167.321	206.793	182.438
142.52	205.636	204.87
141.3	234.546	195.74
	173.5	194.85
	212.32	202.21

## Sheet: Fig1d
Urinary albumin 0W
DSN	DSH	DSH+2.5%SF
0.06715	0.0528	0.0364
0.028	0.07645	0.0465
0.0732	0.0459	0.0795
0.0133	0.0297	0.00735
0.01075	0.004	0.0115
		0.01488
		0.0024

## Sheet: Fig1e
Urinary albumin 2W
DSN	DSH	DSH+2.5%SF
0.2842	1.1346	0.6345
0.084	4.998	3.3222
0.10395	0.8322	1.0692
0.094	2.604	0.68705
0.1358	7.81	0.42
	0.7875	1.2635
	0.969	0.4794

## Sheet: Fig1f
Urinary albumin 4W
DSN	DSH	DSH+2.5%SF
0.889	7.13	2.5785
0.392	11.13	13.573
0.6885	5.985	2.772
0.5688	11.025	5.5616
0.5184	15.3075	6.741
	11.6715	7.32
	15.794	7.36

## Sheet: Fig1g
Food intake
DSN	DSH	DSH+2.5%SF
16	21	16
17	17	12
17	16	14
15	19.9	19
17	11.1	19
	14	23
	16	18

## Sheet: Fig1h
Na intake
DSN	DSH	DSH+2.5%SF
0.820513	29.7949	22.7009
0.871795	24.1197	17.0256
0.871795	22.7009	19.8632
0.769231	28.2342	26.9573
0.871795	15.7487	26.9573
	19.8632	32.6325
	22.7009	25.5385

## Sheet: Fig1i
Urinary Na
DSN	DSH	DSH+2.5%SF
0.35	20.212	23.4225
0.74	17.0625	15.631
0.5265	19.893	16.9785
0.492	24.675	22.976
0.42	21.9015	20.0625
	16.275	23.668
	19.61	17.434

## Sheet: Fig2b
Tubulointerstitial injury area
DSH	DSH+2.5%SF
24.92	11.24
63.75	24.26
67.46	12.23
29.86	15.17
35.26	14.73

[truncated: 19 more sheets: Fig2c, Fig2e, Fig2g, Fig3a, Fig3b, Fig3c, Fig3d, Fig3e, Fig3f, Fig4a, Fig4c, Fig5a, Fig5c, Fig5e, Fig6, Fig7a, Fig7c, Fig7d, Fig8a]
